# Supplementary material for: Aneuploidy tolerance caused by BRG1 loss allows chromosome gains and recovery of fitness
Source: Nat Commun. 2022 Apr 1;13:1731. doi: 10.1038/s41467-022-29420-3 (PMC8975814; doi:10.1038/s41467-022-29420-3)
Supplement: Supplementary file 4 — Source Data [file 41467_2022_29420_MOESM4_ESM.xlsx]

## Sheet: Fig 1c
		WT			KO clone 1 (2.4)			KO clone 2 (2.5)				Two-way ANOVA-Dunnett assuming sphericity
		rep 1	rep 2	rep 3	rep 1	rep 2	rep 3	rep 1	rep 2	rep 3		Within each row, compare columns (simple effects within rows)
	Day 1	1	1	1	1	1	1	1	1	1
	Day 2	2.6838	3.31215	3.18074	2.05983	2.03782	1.89098	1.987	2.31441	2.57208		Number of families	4
	Day 3	5.69744	9.03801	6.61988	3.04901	4.40525	3.90789	2.96813	4.61195	4.89886		Number of comparisons per family	2
	Day 4	13.922	19.602	10.8731	5.80497	7.99636	7.54982	5.511	8.03535	7.42745		Alpha	0.05
												Dunnett's multiple comparisons test	Mean Diff.	95.00% CI of diff.	Below threshold?	Summary	Adjusted P Value
												Day 1
												wt vs. KO clone1	1.776e-15	-2.316 to 2.316	No	ns	>0.99
												wt vs. KO clone2	0	-2.316 to 2.316	No	ns	>0.99
												Day 2
												wt vs. KO clone1	1.068	-1.248 to 3.384	No	ns	0.43
												wt vs. KO clone2	0.7731	-1.543 to 3.089	No	ns	0.63
												Day 3
												wt vs. KO clone1	3.332	1.016 to 5.648	Yes	**	0.007
												wt vs. KO clone2	2.96	0.6439 to 5.275	Yes	*	0.01
												Day 4
												wt vs. KO clone1	7.675	5.359 to 9.990	Yes	***	<0.001
												wt vs. KO clone2	7.8	5.485 to 10.12	Yes	***	<0.001
		WT			KO clone 1 (2.4)			KO clone 2 (2.5)
		rep 1	rep 2	rep 3	rep 1	rep 2	rep 3	rep 1	rep 2	rep 3
	Day 1	26933.3	19669.8	22975	29677.1	25269.7	16643	35643.4	24858.5	15764.6
	Day 2	72283.7	65149.3	73077.6	61129.9	51494.9	31471.7	70823.5	57532.9	40547.8
	Day 3	153451	177775	152092	90485.8	111319	65039.2	105794	114646	77228.6
	Day 4	374966	385566	249810	172275	202065	125652	196431	199747	117091
		raw data (average from 3 wells)
		1500 cells per well

## Sheet: Fig 1e
		WT	clone 1	clone 2
	G1	49	64.4	63
	S	21.9	13.8	14.1
	G2/M	23.3	17.7	18.6
	from exp 2 in Fig 1f

## Sheet: Fig 1f
		WT				clone 1				clone 2					Two-way ANOVA-Dunnett assuming sphericity
		exp 1	exp 2	exp 3	exp 4	exp 1	exp 2	exp 3	exp 4	exp 1	exp 2	exp 3	exp 4		Within each row, compare columns (simple effects within rows)
	G1	56.1	49	49.9	35.5	69.1	64.4	64.1	41.5	66.6	63	63.2	49.5
	S	18.4	21.9	21.7	25	12.2	13.8	13.4	27.3	13.3	14.1	14	22.4		Number of families	3
	G2/M	23.9	23.3	24.2	34	16.7	17.7	18.4	24.8	16.7	18.6	18.6	24.2		Number of comparisons per family	2
															Alpha	0.05
															Dunnett's multiple comparisons test	Mean Diff.	95.00% CI of diff.	Below threshold?	Summary	Adjusted P Value
															G1
															WT vs. clone 1	-12.15	-16.97 to -7.330	Yes	***	<0.001
															WT vs. clone 2	-12.95	-17.77 to -8.130	Yes	***	<0.001
															S
															WT vs. clone 1	5.075	0.2547 to 9.895	Yes	*	0.04
															WT vs. clone 2	5.8	0.9797 to 10.62	Yes	*	0.02
															G2/M
															WT vs. clone 1	6.95	2.130 to 11.77	Yes	**	0.007
															WT vs. clone 2	6.825	2.005 to 11.65	Yes	**	0.008

## Sheet: Fig 2a
														BRG1

## Sheet: Fig 2b
		Wild-type early			Wild-type mid			Wild-type late			BRG1 KO early			BRG1 KO mid			BRG1 KO late				Two-way ANOVA-Tukey assuming sphericity
		exp 1	exp 2	exp 3	exp 1	exp 2	exp 3	exp 1	exp 2	exp 3	exp 1	exp 2	exp 3	exp 1	exp 2	exp 3	exp 1	exp 2	exp 3		Within each row, compare columns (simple effects within rows)
	Day 1	1000000	1000000	1000000	1000000	1000000	1000000	1000000	1000000	1000000	1000000	1000000	1000000	1000000	1000000	1000000	1000000	1000000	1000000
	Day 3	6480000	7460000	6240000	6510000	7350000	7050000	4620000	8270000	6375000	2240000	3530000	3900000	3930000	5630000	4455000	4100000	6530000	6720000		Number of families	5
	Day 5	26400000	34650000	32350000	24880000	36937500	38850000	23600000	32512500	28800000	4890000	7175000	12100000	10020000	15262500	15337500	14220000	16012500	26362500		Number of comparisons per family	15
	Day 7	144900000	186000000	121386667	115650000	203400000	143573333	159390000	158100000	123306667	14260000	20160000	17220000	35100000	59700000	47040000	53280000	84600000	85440000		Alpha	0.05
	Day 9	830250000	1074600000	754560000	697950000	819000000	1001280000	761400000	901800000	856320000	37900000	48200000	83520000	142312500	177300000	223020000	270750000	359100000	385920000
																					Tukey's multiple comparisons test	Mean Diff.	95.00% CI of diff.	Below threshold?	Summary	Adjusted P Value
																					Day 1
																					Wild-type early vs. Wild-type mid	0	-99778038 to 99778038	No	ns	>0.99
																					Wild-type early vs. Wild-type late	-2.98e-08	-99778038 to 99778038	No	ns	>0.99
																					Wild-type early vs. BRG1 KO early	-2.98e-08	-99778038 to 99778038	No	ns	>0.99
																					Wild-type early vs. BRG1 KO mid	0	-99778038 to 99778038	No	ns	>0.99
																					Wild-type early vs. BRG1 KO late	0	-99778038 to 99778038	No	ns	>0.99
																					Wild-type mid vs. Wild-type late	-2.98e-08	-99778038 to 99778038	No	ns	>0.99
																					Wild-type mid vs. BRG1 KO early	-2.98e-08	-99778038 to 99778038	No	ns	>0.99
																					Wild-type mid vs. BRG1 KO mid	0	-99778038 to 99778038	No	ns	>0.99
																					Wild-type mid vs. BRG1 KO late	0	-99778038 to 99778038	No	ns	>0.99
																					Wild-type late vs. BRG1 KO early	0	-99778038 to 99778038	No	ns	>0.99
																					Wild-type late vs. BRG1 KO mid	2.98e-08	-99778038 to 99778038	No	ns	>0.99
																					Wild-type late vs. BRG1 KO late	2.98e-08	-99778038 to 99778038	No	ns	>0.99
																					BRG1 KO early vs. BRG1 KO mid	2.98e-08	-99778038 to 99778038	No	ns	>0.99
																					BRG1 KO early vs. BRG1 KO late	2.98e-08	-99778038 to 99778038	No	ns	>0.99
																					BRG1 KO mid vs. BRG1 KO late	0	-99778038 to 99778038	No	ns	>0.99
																					Day 3
																					Wild-type early vs. Wild-type mid	-243333	-100021371 to 99534704	No	ns	>0.99
																					Wild-type early vs. Wild-type late	305000	-99473038 to 100083038	No	ns	>0.99
																					Wild-type early vs. BRG1 KO early	3503333	-96274704 to 103281371	No	ns	>0.99
																					Wild-type early vs. BRG1 KO mid	2055000	-97723038 to 101833038	No	ns	>0.99
																					Wild-type early vs. BRG1 KO late	943333	-98834704 to 100721371	No	ns	>0.99
																					Wild-type mid vs. Wild-type late	548333	-99229704 to 100326371	No	ns	>0.99
																					Wild-type mid vs. BRG1 KO early	3746667	-96031371 to 103524704	No	ns	>0.99
																					Wild-type mid vs. BRG1 KO mid	2298333	-97479704 to 102076371	No	ns	>0.99
																					Wild-type mid vs. BRG1 KO late	1186667	-98591371 to 100964704	No	ns	>0.99
																					Wild-type late vs. BRG1 KO early	3198333	-96579704 to 102976371	No	ns	>0.99
																					Wild-type late vs. BRG1 KO mid	1750000	-98028038 to 101528038	No	ns	>0.99
																					Wild-type late vs. BRG1 KO late	638333	-99139704 to 100416371	No	ns	>0.99
																					BRG1 KO early vs. BRG1 KO mid	-1448333	-101226371 to 98329704	No	ns	>0.99
																					BRG1 KO early vs. BRG1 KO late	-2560000	-102338038 to 97218038	No	ns	>0.99
																					BRG1 KO mid vs. BRG1 KO late	-1111667	-100889704 to 98666371	No	ns	>0.99
																					Day 5
																					Wild-type early vs. Wild-type mid	-2422500	-102200538 to 97355538	No	ns	>0.99
																					Wild-type early vs. Wild-type late	2829167	-96948871 to 102607204	No	ns	>0.99
																					Wild-type early vs. BRG1 KO early	23078333	-76699704 to 122856371	No	ns	0.98
																					Wild-type early vs. BRG1 KO mid	17593333	-82184704 to 117371371	No	ns	>0.99
																					Wild-type early vs. BRG1 KO late	12268333	-87509704 to 112046371	No	ns	>0.99
																					Wild-type mid vs. Wild-type late	5251667	-94526371 to 105029704	No	ns	>0.99
																					Wild-type mid vs. BRG1 KO early	25500833	-74277204 to 125278871	No	ns	0.97
																					Wild-type mid vs. BRG1 KO mid	20015833	-79762204 to 119793871	No	ns	>0.99
																					Wild-type mid vs. BRG1 KO late	14690833	-85087204 to 114468871	No	ns	>0.99
																					Wild-type late vs. BRG1 KO early	20249167	-79528871 to 120027204	No	ns	0.99
																					Wild-type late vs. BRG1 KO mid	14764167	-85013871 to 114542204	No	ns	>0.99
																					Wild-type late vs. BRG1 KO late	9439167	-90338871 to 109217204	No	ns	>0.99
																					BRG1 KO early vs. BRG1 KO mid	-5485000	-105263038 to 94293038	No	ns	>0.99
																					BRG1 KO early vs. BRG1 KO late	-10810000	-110588038 to 88968038	No	ns	>0.99
																					BRG1 KO mid vs. BRG1 KO late	-5325000	-105103038 to 94453038	No	ns	>0.99
																					Day 7
																					Wild-type early vs. Wild-type mid	-3445555	-103223593 to 96332482	No	ns	>0.99
																					Wild-type early vs. Wild-type late	3830000	-95948038 to 103608038	No	ns	>0.99
																					Wild-type early vs. BRG1 KO early	133548889	33770851 to 233326927	Yes	**	0.003
																					Wild-type early vs. BRG1 KO mid	103482222	3704185 to 203260260	Yes	*	0.04
																					Wild-type early vs. BRG1 KO late	76322222	-23455815 to 176100260	No	ns	0.22
																					Wild-type mid vs. Wild-type late	7275555	-92502482 to 107053593	No	ns	>0.99
																					Wild-type mid vs. BRG1 KO early	136994444	37216407 to 236772482	Yes	**	0.002
																					Wild-type mid vs. BRG1 KO mid	106927778	7149740 to 206705815	Yes	*	0.03
																					Wild-type mid vs. BRG1 KO late	79767778	-20010260 to 179545815	No	ns	0.18
																					Wild-type late vs. BRG1 KO early	129718889	29940851 to 229496927	Yes	**	0.005
																					Wild-type late vs. BRG1 KO mid	99652222	-125815 to 199430260	No	ns	0.05
																					Wild-type late vs. BRG1 KO late	72492222	-27285815 to 172270260	No	ns	0.27
																					BRG1 KO early vs. BRG1 KO mid	-30066667	-129844704 to 69711371	No	ns	0.94
																					BRG1 KO early vs. BRG1 KO late	-57226667	-157004704 to 42551371	No	ns	0.53
																					BRG1 KO mid vs. BRG1 KO late	-27160000	-126938038 to 72618038	No	ns	0.96
																					Day 9
																					Wild-type early vs. Wild-type mid	47060000	-52718038 to 146838038	No	ns	0.72
																					Wild-type early vs. Wild-type late	46630000	-53148038 to 146408038	No	ns	0.73
																					Wild-type early vs. BRG1 KO early	829930000	730151962 to 929708038	Yes	***	<0.001
																					Wild-type early vs. BRG1 KO mid	705592500	605814462 to 805370538	Yes	***	<0.001
																					Wild-type early vs. BRG1 KO late	547880000	448101962 to 647658038	Yes	***	<0.001
																					Wild-type mid vs. Wild-type late	-430000	-100208038 to 99348038	No	ns	>0.99
																					Wild-type mid vs. BRG1 KO early	782870000	683091962 to 882648038	Yes	***	<0.001
																					Wild-type mid vs. BRG1 KO mid	658532500	558754462 to 758310538	Yes	***	<0.001
																					Wild-type mid vs. BRG1 KO late	500820000	401041962 to 600598038	Yes	***	<0.001
																					Wild-type late vs. BRG1 KO early	783300000	683521962 to 883078038	Yes	***	<0.001
																					Wild-type late vs. BRG1 KO mid	658962500	559184462 to 758740538	Yes	***	<0.001
																					Wild-type late vs. BRG1 KO late	501250000	401471962 to 601028038	Yes	***	<0.001
																					BRG1 KO early vs. BRG1 KO mid	-124337500	-224115538 to -24559462	Yes	**	0.007
																					BRG1 KO early vs. BRG1 KO late	-282050000	-381828038 to -182271962	Yes	***	<0.001
																					BRG1 KO mid vs. BRG1 KO late	-157712500	-257490538 to -57934462	Yes	***	<0.001

## Sheet: Fig 2e
		WT early			WT late			clone 2 early			clone 2 late				Two-way ANOVA-Tukey assuming sphericity
		exp 1	exp 2	exp 3	exp 1	exp 2	exp 3	exp 1	exp 2	exp 3	exp 1	exp 2	exp 3		Within each row, compare columns (simple effects within rows)
	G1	51.2	40.3	55.1	45.5	43.3	50.8	60.3	50	60	50	42.1	51.9
	S	20.8	26.2	20.4	24.3	25.3	23.3	15.2	18.9	16.9	20.4	28	21.2		Number of families	3
	G2/M	26.3	31.1	22.2	27.6	29.5	22.6	22.3	29.4	19.2	26.4	27.5	22.9		Number of comparisons per family	6
															Alpha	0.05
															Tukey's multiple comparisons test	Mean Diff.	95.00% CI of diff.	Below threshold?	Summary	Adjusted P Value
															G1
															WT early vs. WT late	2.333	-3.102 to 7.769	No	ns	0.59
															WT early vs. clone 2 early	-7.9	-13.34 to -2.464	Yes	**	0.005
															WT early vs. clone 2 late	0.8667	-4.569 to 6.302	No	ns	0.96
															WT late vs. clone 2 early	-10.23	-15.67 to -4.798	Yes	***	<0.001
															WT late vs. clone 2 late	-1.467	-6.902 to 3.969	No	ns	0.85
															clone 2 early vs. clone 2 late	8.767	3.331 to 14.20	Yes	**	0.002
															S
															WT early vs. WT late	-1.833	-7.269 to 3.602	No	ns	0.75
															WT early vs. clone 2 early	5.467	0.03103 to 10.90	Yes	*	0.05
															WT early vs. clone 2 late	-0.7333	-6.169 to 4.702	No	ns	0.98
															WT late vs. clone 2 early	7.3	1.864 to 12.74	Yes	**	0.008
															WT late vs. clone 2 late	1.1	-4.336 to 6.536	No	ns	0.93
															clone 2 early vs. clone 2 late	-6.2	-11.64 to -0.7644	Yes	*	0.02
															G2/M
															WT early vs. WT late	-0.03333	-5.469 to 5.402	No	ns	>0.99
															WT early vs. clone 2 early	2.9	-2.536 to 8.336	No	ns	0.42
															WT early vs. clone 2 late	0.9333	-4.502 to 6.369	No	ns	0.96
															WT late vs. clone 2 early	2.933	-2.502 to 8.369	No	ns	0.41
															WT late vs. clone 2 late	0.9667	-4.469 to 6.402	No	ns	0.95
															clone 2 early vs. clone 2 late	-1.967	-7.402 to 3.469	No	ns	0.71

## Sheet: Fig 3b
		wt early n3					wt early n2				wt early n1							wt mid n3					wt mid n1					wt mid n2						wt late n3					wt late n1					wt late n2
		chr	n	%			chr	n	%		chr	n	%					chr	n	%			chr	n	%			chr	n	%				chr	n	%			chr	n	%			chr	n	%
		45	40	71.4286			45	41	71.9298		43	1	1.75439					38	1	1.6129			36	1	1.92308			43	1	1.66667				39	1	1.75439			41	1	1.81818			40	1	1.63934
		46	3	5.35714			44	6	10.5263		44	3	5.26316					42	1	1.6129			39	1	1.92308			44	2	3.33333				40	1	1.75439			42	1	1.81818			44	1	1.63934
		47	2	3.57143			46	5	8.77193		45	46	80.7018					43	3	4.83871			44	3	5.76923			45	47	78.3333				41	1	1.75439			44	6	10.9091			45	46	75.4098
		44	8	14.2857			42	1	1.75439		46	5	8.77193					44	4	6.45161			45	40	76.9231			46	8	13.3333				42	2	3.50877			45	43	78.1818			46	11	18.0328
		43	1	1.78571			91	1	1.75439		88	1	1.75439					45	38	61.2903			46	5	9.61538			47	1	1.66667				44	7	12.2807			46	4	7.27273			51	1	1.63934
		42	1	1.78571			43	2	3.50877		89	1	1.75439					46	12	19.3548			47	2	3.84615			91	1	1.66667				45	39	68.4211				55	100			90	1	1.63934
		39	1	1.78571			47	1	1.75439			57	100					48	1	1.6129				52	100				60	100				46	4	7.01754									61	100
			56	100				57	100									89	2	3.22581														48	1	1.75439
																			62	100														84	1	1.75439
																																			57	100
			wt early																wt mid																			wt late
				n1	n2	n3														n1	n2	n3																	n1	n2	n3
			33					wt early	n1	n2	n3	Mean	SD											wt mid	n1	n2	n3	Mean	SD									38					wt late	n1	n2	n3	Mean	SD
			39		0	1.78571		normal (45)	80.7018	71.9298	71.4286	74.6867	5.2152						36	1.92308				normal (45)	76.9231	78.3333	61.2903	72.1822	9.459									39			1.75439		normal (45)	78.1818	75.4098	68.4211	74.0042	5.0299
			40		0	0		gain	8.77193	10.5263	8.92857	9.40894	0.970841						38			1.6129		gain	13.4615	15	20.9677	16.4764	3.96493									40		1.63934	1.75439		gain	7.27273	19.6721	8.77193	11.9056	6.76766
			41		0	0		loss	7.01754	15.7895	19.6429	14.15	6.47037						39	1.92308				loss	9.61538	5	14.5161	9.7105	4.75878									41	1.81818		1.75439		loss	14.5455	3.27869	21.0526	12.9589	8.99256
			42		1.75439	1.78571		4n	3.50877	1.75439	0	1.75439	1.75439						40					4n		1.66667	3.22581	2.44624	1.10248									42	1.81818		3.50877		4n	0	1.63934	1.75439	1.13124	0.981373
			43	1.75439	3.50877	1.78571			100	100	100								41						100	100	100											43						100	100	100
			44	5.26316	10.5263	14.2857													42			1.6129																44	10.9091	1.63934	12.2807
			45	80.7018	71.9298	71.4286													43		1.66667	4.83871																45	78.1818	75.4098	68.4211
			46	8.77193	8.77193	5.35714													44	5.76923	3.33333	6.45161																46	7.27273	18.0328	7.01754
			47		1.75439	3.57143													45	76.9231	78.3333	61.2903																47
			88	1.75439															46	9.61538	13.3333	19.3548																48			1.75439
			89	1.75439															47	3.84615	1.66667																	51		1.63934
			91		1.75439	0													48			1.6129																89
				100	100	100													89			3.22581																90		1.63934
																			91		1.66667																	91
																				100	100	100																84			1.75439
		KO clone 2 early n3					KO clone 2 early n2					KO clone 2 early n1						KO clone 2 mid n3					KO clone 2 mid n1					KO clone 2 mid n2						KO clone 2 late n3					KO clone 2 late n1					KO clone 2 late n2
		chr	n	%			chr	n	%			chr	n	%				chr	n	%			chr	n	%			chr	n	%				chr	n	%			chr	n	%			chr	n	%
		45	38	73.0769			45	44	77.193			43	1	1.92308				42	1	1.88679			41	1	1.81818			38	1	1.63934				41	1	1.81818			41	1	2			42	1	1.66667
		46	3	5.76923			46	3	5.26316			44	4	7.69231				43		0			44	2	3.63636			42	1	1.63934				43	3	5.45455			42	1	2			44	1	1.66667
		44	6	11.5385			44	4	7.01754			45	40	76.9231				44	9	16.9811			45	25	45.4545			44	4	6.55738				44	3	5.45455			43	2	4			45	3	5
		33	1	1.92308			43	3	5.26316			46	6	11.5385				45	19	35.8491			46	5	9.09091			45	17	27.8689				45	3	5.45455			44	2	4			46	2	3.33333
		48	1	1.92308			36	1	1.75439			86	1	1.92308				46	10	18.8679			47	18	32.7273			46	8	13.1148				46	3	5.45455			45	6	12			47	22	36.6667
		89	1	1.92308			41	1	1.75439				52	100				48	4	7.54717			48	3	5.45455			47	23	37.7049				47	22	40			46	7	14			48	18	30
		42	1	1.92308			40	1	1.75439									47	8	15.0943			49	1	1.81818			48	2	3.27869				48	18	32.7273			47	14	28			49	6	10
		43	1	1.92308				57	100									86	1	1.88679				55	100			49	4	6.55738				49	1	1.81818			48	14	28			50	4	6.66667
			52	100														90	1	1.88679								89	1	1.63934				93	1	1.81818			49	3	6			92	1	1.66667
																			53	100									61	100					55	100				50	100			94	1	1.66667
																																												95	1	1.66667
																																													60	100
			KO clone 2 early																KO clone 2 mid																			KO clone 2 late
				n1	n2	n3														n1	n2	n3																	n1	n2	n3
								KO clone 2 early	n1	n2	n3	Mean	SD						38		1.63934			KO clone 2 mid	n1	n2	n3	Mean	SD									38					KO clone 2 late	n1	n2	n3	Mean	SD
								normal (45)	76.9231	77.193	73.0769	75.731	2.30245						39					normal (45)	45.4545	27.8689	35.8491	36.3908	8.80536									39					normal (45)	12	5	5.45455	7.48485	3.91684
			33			1.92308		gain	11.5385	5.26316	7.69231	8.16464	3.1642						40					gain	49.0909	60.6557	41.5094	50.4187	9.64197									40					gain	76	86.6667	80	80.8889	5.3886
			36		1.75439			loss	9.61538	17.5439	17.3077	14.8223	4.51088						41	1.81818				loss	5.45455	9.83607	18.8679	11.3862	6.83972									41	2		1.81818		loss	12	3.33333	12.7273	9.35354	5.22631
			39					4n	1.92308	0	1.92308	1.28205	1.11029						42		1.63934	1.88679		4n	0	1.63934	3.77358	1.80431	1.89219									42	2	1.66667			4n	0	5	1.81818	2.27273	2.5308
			40		1.75439				100	100	100								43						100	100	100											43	4		5.45455			100	100	100
			41		1.75439														44	3.63636	6.55738	16.9811																44	4	1.66667	5.45455
			42			1.92308													45	45.4545	27.8689	35.8491																45	12	5	5.45455
			43	1.92308	5.26316	1.92308													46	9.09091	13.1148	18.8679																46	14	3.33333	5.45455
			44	7.69231	7.01754	11.5385													47	32.7273	37.7049	15.0943																47	28	36.6667	40
			45	76.9231	77.193	73.0769													48	5.45455	3.27869	7.54717																48	28	30	32.7273
			46	11.5385	5.26316	5.76923													49	1.81818	6.55738																	49	6	10	1.81818
			47																89		1.63934																	50		6.66667
			48			1.92308													91																			89
			86	1.92308															86			1.88679																91
			89			1.92308													90			1.88679																92		1.66667
			91																	100	100	100																94		1.66667
				100	100	100																																95		1.66667
																																						84
																																						93			1.81818
																																							100	100	100

## Sheet: Fig 3e
			>2 chr18 per metaphase
					early			mid			late
				n1	n2	n3	n1	n2	n3	n1	n2	n3
			WT	3.125	0	0	0	1.66667	3.22581	0	3.1746	1.75439
			KO clone2	1.47059	0	1.96078	41.4286	48.4848	46.2963	79.661	95	94.3396
		wt early n3					wt early n2					wt early n1						wt mid n3					wt mid n1					wt mid n2						wt late n3					wt late n1						wt late n2
				%					%					%						%					%				n	%						%					%					%
		0x chr 18					0x chr 18					0x chr 18	0	0				0x chr 18	1	1.6129			0x chr 18					0x chr 18		0				0x chr 18	0	0			0x chr 18	0	0			0x chr 18		0
		1Xchr18	2	3.57143			1Xchr18	2	2.89855			1Xchr18	0	0				1Xchr18		0			1Xchr18					1Xchr18		0				1Xchr18	0	0			1Xchr18	3	4.91803			1Xchr18	1	1.5873
		2Xchr18	54	96.4286			2Xchr18	67	97.1014			2Xchr18	62	96.875				2Xchr18	59	95.1613			2Xchr18	61	100			2Xchr18	59	98.3333				2Xchr18	56	98.2456			2Xchr18	58	95.082			2Xchr18	60	95.2381
		3Xchr18					3Xchr18					3Xchr18	0	0				4Xchr18	2	3.22581			3Xchr18					3Xchr18		0				3Xchr18	0	0			3Xchr18	0	0			3Xchr18		0
		4Xchr18					4Xchr18					4Xchr18	2	3.125				tot	62	100			4Xchr18					4Xchr18	1	1.66667				4Xchr18	1	1.75439			4Xchr18	0	0			4Xchr18	2	3.1746
		8xchr18					8xchr18					8xchr18	0	0									8xchr18					8xchr18		0				tot	57	100			8xchr18	0	0			8xchr18		0
		tot	56	100			tot	69	100			tot	64	100									tot	61	100			tot	60	100									tot	61	100			tot	63	100
						wt early	n1	n2	n3														wt mid	n1	n2	n3													wt late	n1	n2	n3
						0x chr 18	0																0x chr 18		0	1.6129													0x chr 18	0	0
						1Xchr18	0	2.89855	3.57143														1Xchr18		0	0													1Xchr18	4.91803	1.5873
						2Xchr18	96.875	97.1014	96.4286														2Xchr18	100	98.3333	95.1613													2Xchr18	95.082	95.2381	98.2456
						3Xchr18	0																3Xchr18		0	3.22581													3Xchr18	0	0	0
						4Xchr18	3.125																4Xchr18		1.66667														4Xchr18	0	3.1746	1.75439
						8xchr18	0																8xchr18		0														5Xchr18		0
							100	100	100															100	100	100													8xchr18	0
																																								100	100	100
		KO clone2 early n3					KO clone2 early n2					KO clone2 early n1						KO clone2 mid n3					KO clone2 mid n1					KO clone2 mid n2						KO clone2 late n3					KO clone2 late n1						KO clone2 late n2
				%					%					%						%					%					%						%					%						%
		0x chr 18	1	1.96078			0x chr 18					0x chr 18	0	0				0x chr 18	0	0			0x chr 18	0	0			0x chr 18	1	1.51515				0x chr 18	0	0			0x chr 18	0	0				0x chr 18
		1Xchr18	1	1.96078			1Xchr18	1	1.75439			1Xchr18	1	1.47059				1Xchr18	0	0			1Xchr18	1	1.42857			1Xchr18						1Xchr18					1Xchr18	0	0				1Xchr18
		2Xchr18	48	94.1176			2Xchr18	56	98.2456			2Xchr18	66	97.0588				2Xchr18	29	53.7037			2Xchr18	40	57.1429			2Xchr18	33	50				2Xchr18	3	5.66038			2Xchr18	12	20.339				2Xchr18	3	5
		3Xchr18					3Xchr18					3Xchr18	0	0				3Xchr18	1	1.85185			3Xchr18	0	0			3Xchr18	2	3.0303				3Xchr18	5	9.43396			3Xchr18	2	3.38983				3Xchr18	6	10
		4Xchr18	1	1.96078			4Xchr18					4Xchr18	1	1.47059				4Xchr18	24	44.4444			4Xchr18	29	41.4286			4Xchr18	30	45.4545				4Xchr18	44	83.0189			4Xchr18	45	76.2712				4Xchr18	47	78.3333
		8xchr18					8xchr18					8xchr18	0	0				tot	54	100			8xchr18	0	0			8xchr18						8xchr18	1	1.88679			8xchr18	0	0				5xchr18	1	1.66667
		tot	51	100			tot	57	100			tot	68	100									tot	70	100			tot	66	100				tot	53	100			tot	59	100				8xchr18	3	5
																																														60	100
						KO clone2 early	n1	n2	n3														KO clone2 mid	n1	n2	n3													KO clone2 late	n1	n2	n3
						0x chr 18	0		1.96078														0x chr 18	0	1.51515	0													0x chr 18	0	0	0
						1Xchr18	1.47059	1.75439	1.96078														1Xchr18	1.42857	0	0													1Xchr18	0	0	0
						2Xchr18	97.0588	98.2456	94.1176														2Xchr18	57.1429	50	53.7037													2Xchr18	20.339	5	5.66038
						3Xchr18	0		0														3Xchr18	0	3.0303	1.85185													3Xchr18	3.38983	10	9.43396
						4Xchr18	1.47059		1.96078														4Xchr18	41.4286	45.4545	44.4444													4Xchr18	76.2712	78.3333	83.0189
						8xchr18	0																8xchr18	0	0														5xchr18		1.66667
							100	100	100															100	100	100													8xchr18	0	5	1.88679
																																								100	100	100
	Two-way ANOVA-Tukey assuming sphericity
	Compare cell means regardless of rows and columns
	Number of families	1
	Number of comparisons per family	15
	Alpha	0.05
	Tukey's multiple comparisons test	Mean Diff.	95.00% CI of diff.	Below threshold?	Summary	Adjusted P Value
	Early:WT vs. Early:BRG1 KO	-0.1021	-9.701 to 9.497	No	ns	>0.99
	Early:WT vs. Mid:WT	-0.5892	-10.19 to 9.010	No	ns	>0.99
	Early:WT vs. Mid:BRG1 KO	-44.36	-53.96 to -34.76	Yes	***	<0.001
	Early:WT vs. Late:WT	-0.6013	-10.20 to 8.998	No	ns	>0.99
	Early:WT vs. Late:BRG1 KO	-88.63	-98.22 to -79.03	Yes	***	<0.001
	Early:BRG1 KO vs. Mid:WT	-0.487	-10.09 to 9.112	No	ns	>0.99
	Early:BRG1 KO vs. Mid:BRG1 KO	-44.26	-53.86 to -34.66	Yes	***	<0.001
	Early:BRG1 KO vs. Late:WT	-0.4992	-10.10 to 9.100	No	ns	>0.99
	Early:BRG1 KO vs. Late:BRG1 KO	-88.52	-98.12 to -78.92	Yes	***	<0.001
	Mid:WT vs. Mid:BRG1 KO	-43.77	-53.37 to -34.17	Yes	***	<0.001
	Mid:WT vs. Late:WT	-0.01217	-9.611 to 9.587	No	ns	>0.99
	Mid:WT vs. Late:BRG1 KO	-88.04	-97.63 to -78.44	Yes	***	<0.001
	Mid:BRG1 KO vs. Late:WT	43.76	34.16 to 53.36	Yes	***	<0.001
	Mid:BRG1 KO vs. Late:BRG1 KO	-44.26	-53.86 to -34.66	Yes	***	<0.001
	Late:WT vs. Late:BRG1 KO	-88.02	-97.62 to -78.43	Yes	***	<0.001

## Sheet: Fig 3f
			0x chr 18			1Xchr18			2Xchr18			3Xchr18			4Xchr18			5xchr18			8xchr18
		n1	n2	n3	n1	n2	n3	n1	n2	n3	n1	n2	n3	n1	n2	n3	n1	n2	n3	n1	n2	n3
	wt early	0	0	0	0	2.89855	3.57143	96.875	97.1014	96.4286	0	0	0	3.125	0	0	0	0	0	0	0	0
	KO early	0	0	1.96078	1.47059	1.75439	1.96078	97.0588	98.2456	94.1176	0	0	0	1.47059		1.96078	0	0	0	0	0	0
	wt mid	0	0	1.6129	0	0	0	100	98.3333	95.1613	0	0	3.22581	0	1.66667	0	0	0	0	0	0	0
	KO mid	0	1.51515	0	1.42857	0	0	57.1429	50	53.7037	0	3.0303	1.85185	41.4286	45.4545	44.4444	0	0	0	0	0	0
	wt late	0	0	0	4.91803	1.5873	0	95.082	95.2381	98.2456	0	0	0	0	3.1746	1.75439	0	0	0	0	0	0
	KO late	0	0	0	0	0	0	20.339	5	5.66038	3.38983	10	9.43396	76.2712	78.3333	83.0189	0	1.66667	0	0	5	1.88679
		data from Fig 3e tab tables

## Sheet: Fig 5a
Accession	Gene name	WT_2m_R1_scaled_all	WT_2m_R2_scaled_all	KO_2m_R1_scaled_all	KO_2m_R2_scaled_all
O00311	CDC7	136.78	121.493	40.188	86.6339
O15318	POLR3G	110.471	102.832	58.6582	55.2983
Q9UBM7	DHCR7	113.588	124.951	58.9179	57.2584
Q99640	PKMYT1	122.693	123.659	59.1847	59.5
Q9NVX2	NLE1	122.814	110.747	63.1303	69.3717
Q96B01	RAD51AP1	106.128	98.924	63.2975	67.8116
O43709	WBSCR22	121.823	106.266	64.0219	93.813
Q6P1Q9	METTL2B	119.948	115.608	64.4126	72.6679
Q15392	DHCR24	117.693	116.962	65.6272	66.0988
Q9UBU7	DBF4	111.656	107.745	66.2577	81.4256
Q96FC9	DDX11	113.778	103.575	66.7307	90.8799
P20248	CCNA2	114.308	102.25	66.8361	72.6352
Q16763	UBE2S	108.282	96.8212	66.8563	75.0055
Q15758	SLC1A5	130.964	123.33	66.8599	72.423
Q9Y5N6	ORC6	121.798	112.682	67.5584	71.3654
Q96BD0	SLCO4A1	126.174	113.973	68.907	76.6625
Q9Y2Y1	POLR3K	122.652	138.434	69.2818	57.5592
Q14978	NOLC1	116.125	116.468	69.43	76.1336
Q99741	CDC6	108.87	97.2116	69.6243	66.5977
Q02241	KIF23	104.245	97.9231	70.1394	82.734
Q9NR30	DDX21	110.75	106.453	70.1536	77.4259
Q9UG63	ABCF2	117.127	109.752	70.2956	75.1645
Q92979	EMG1	115.315	111.617	70.8964	78.0554
Q15645	TRIP13	117.729	109.527	70.995	77.042
Q7L590	MCM10	114.173	112.596	71.1254	73.1461
Q2NL82	TSR1	114.803	106.201	71.1952	76.6807
Q9UQ84	EXO1	115.215	103.467	71.3876	76.8843
Q96KB5	PBK	102.226	96.0584	72.0718	79.8921
Q9H7F0	ATP13A3	112.127	113.923	72.1148	74.5723
O43482	OIP5	95.6757	86.2882	72.2245	85.0807
Q9H8H0	NOL11	117.087	111.107	72.2667	77.1202
P19623	SRM	120.884	105.593	73.2143	75.5109
Q06609	RAD51	103.235	101.197	73.2182	77.996
Q8NEM2	SHCBP1	99.0064	88.9605	73.2232	83.1438
Q15468	STIL	92.2772	89.9397	73.2673	99.4197
O75691	UTP20	118.15	115.028	73.6204	78.7859
Q8N2Z9	APITD1	107.887	107.325	73.8929	79.3126
O75971	SNAPC5	103.427	97.9202	74.013	90.4075
Q9ULW0	TPX2	109.731	104.174	74.4289	84.2569
O75496	GMNN	114.76	111.727	75.1159	79.1191
Q13111	CHAF1A	113.247	113.505	75.4653	78.8037
P56282	POLE2	114.382	104.353	75.5007	82.5298
Q9UKD2	MRTO4	112.116	107.662	75.7787	78.8583
Q9NTM9	CUTC	134.529	132.532	76.1222	76.5429
Q6RFH5	WDR74	111.197	107.173	76.35	82.9354
P38398	BRCA1	105.239	104.676	76.4975	93.5318
Q9NVP1	DDX18	113.31	107.093	76.9789	81.5259
Q9Y3C1	NOP16	108.04	109.608	77.1294	80.1604
Q13895	BYSL	109.568	105.267	77.1478	83.9562
Q2NKX8	ERCC6L	103.476	100.293	77.4794	84.8825
Q9H583	HEATR1	113.09	109.918	77.5835	82.4825
Q9BZE4	GTPBP4	114.432	107.468	77.5868	83.5506
Q14137	BOP1	109.278	108.442	77.6216	81.2647
Q14146	URB2	107.879	110.969	77.7136	79.8128
Q16342	PDCD2	113.18	112.19	77.7649	73.7199
P49327	FASN	111.144	116.378	78.0774	71.8216
Q8TEX9	IPO4	113.894	110.436	78.0922	81.3238
Q6NXE6	ARMC6	113.669	112.624	78.3287	84.4051
Q14680	MELK	103.902	96.9825	78.5561	85.2237
Q9HA92	RSAD1	119.014	118.314	78.6959	75.5463
P41440	SLC19A1	105.021	106.867	78.7279	79.3556
Q9BQL6	FERMT1	117.982	113.572	78.8268	77.9722
Q13309	SKP2	102.916	94.5263	79.1921	81.9636
Q9H0A0	NAT10	120.47	114.912	79.4984	85.0788
P51530	DNA2	120.385	98.9059	79.6687	95.3138
Q9UGJ1	TUBGCP4	122.209	113.171	79.6704	78.4146
Q9Y289	SLC5A6	112.393	104.956	79.6964	85.5395
Q9P2W1	PSMC3IP	103.825	96.5718	79.871	90.5563
O15287	FANCG	111.021	106.066	79.9148	88.0551
Q13257	MAD2L1	113.795	102.266	80.228	89.3952
Q99848	EBNA1BP2	109.021	106.392	80.2436	83.3501
P46734	MAP2K3	102.542	96.4173	80.2438	84.4046
P41252	IARS	118.083	110.864	80.3182	85.5258
Q99728	BARD1	129.457	102.016	80.3618	100.806
Q9NVI1	FANCI	114.446	107.913	80.4302	91.328
Q9Y3B9	RRP15	101.847	109.338	80.4667	81.9072
O75817	POP7	108.968	93.3751	80.7546	93.1327
Q9Y5Z9	UBIAD1	99.8069	95.5766	80.7724	98.4914
Q9BVJ6	UTP14A	112.515	113.652	80.9698	83.6861
Q9GZL7	WDR12	111.968	101.205	81.0802	86.6476
P31350	RRM2	110.102	97.5824	81.874	82.1506
Q9Y606	PUS1	99.2174	101.324	81.8873	86.159
Q9NRX1	PNO1	113.272	108.663	82.0225	82.9575
P42695	NCAPD3	106.266	98.2663	82.1571	89.5637
Q92667	AKAP1	119.476	119.664	82.3826	81.3696
P40937	RFC5	112.973	105.708	82.5809	89.4025
Q15269	PWP2	113.225	108.032	82.7089	87.2577
Q9UQ80	PA2G4	110.646	106.424	82.8531	85.0619
O60287	URB1	104.718	102.302	82.922	85.1462
Q9UGY1	NOL12	113.947	95.3827	83.1432	86.5834
P11172	UMPS	107.672	103.022	83.5722	82.9576
O43663	PRC1	102.097	89.6188	83.8077	93.319
Q9UGN5	PARP2	109.883	104.334	84.1826	90.1204
Q15397	KIAA0020	106.824	103.061	84.3198	91.7488
Q5SRE5	NUP188	104.22	100.131	84.4491	87.9088
O95456	PSMG1	99.9145	83.366	84.4573	85.9709
Q13155	AIMP2	110.705	107.117	84.6852	88.2446
O95229	ZWINT	108.98	104.631	84.7258	86.192
O76071	CIAO1	106.832	102.142	84.9373	87.1321
Q9BQA1	WDR77	108.508	103.41	84.9392	86.5149
O14744	PRMT5	109.76	104.099	85.0414	87.6518
Q7Z4Q2	HEATR3	101.485	94.7161	85.1985	95.0275
Q9Y6B6	SAR1B	103.458	101.9	85.2845	77.1387
Q15050	RRS1	109.773	103.5	85.4052	88.0781
O15235	MRPS12	96.2487	98.9944	85.4145	83.7714
P61289	PSME3	106.13	104.082	85.4322	87.1502
Q969H6	POP5	95.5006	73.6781	85.5456	99.6822
O15381	NVL	100.157	97.5212	85.6326	88.3349
Q969V3	NCLN	110.192	110.243	85.6404	87.0234
O43324	EEF1E1	105.498	100.225	85.6462	90.6803
P56270	MAZ	128.782	116.833	85.6616	94.4099
Q14181	POLA2	107.763	99.2735	85.7143	94.5182
Q9NW13	RBM28	107.067	103.932	85.8342	88.7869
Q8NCE0	TSEN2	102.736	110.178	85.8689	87.3121
Q9Y5K5	UCHL5	129.44	124.395	86.0028	87.6249
Q15004	KIAA0101	99.3169	96.8178	86.0963	86.8311
Q8WXD5	GEMIN6	114.795	101.274	86.1536	83.2112
Q96EE3	SEH1L	104.127	94.7729	86.3194	88.8163
P06493	CDK1	107.953	101.714	86.3865	90.6916
Q9H900	ZWILCH	100.45	96.0072	86.628	93.2855
Q9P032	NDUFAF4	101.056	101.909	86.7994	92.8951
P25205	MCM3	111.738	104.631	86.8151	90.9632
P23258	TUBG1	108.934	105.192	87.1123	91.1258
Q14566	MCM6	107.908	101.594	87.194	90.6078
O00231	PSMD11	106.428	98.3829	87.1997	89.9943
O15446	CD3EAP	101.1	104.316	87.4206	90.7781
Q5T2R2	PDSS1	101.413	102.261	87.539	91.3296
P33991	MCM4	106.548	103.113	87.6267	89.2514
Q9BW27	NUP85	104.207	91.8992	87.6726	87.7062
Q8N335	GPD1L	98.9488	106.738	87.7671	80.6513
Q9NVM4	PRMT7	103.115	107.191	87.8085	85.1481
P49005	POLD2	111.703	103.845	87.8994	95.4318
P49736	MCM2	106.126	102.599	87.9074	91.508
Q9Y4R8	TELO2	103.269	106.39	88.0377	89.6269
Q9NWT1	PAK1IP1	104.513	98.948	88.0961	94.8112
Q9UKT4	FBXO5	114.375	102.177	88.3333	89.1862
Q6P3S6	FBXO42	92.5841	98.7283	88.4385	94.104
Q96GM8	TOE1	111.057	109.668	88.52	91.9992
Q8WXX5	DNAJC9	107.014	102.82	88.6846	92.8858
P11926	ODC1	145.562	119.013	89.318	66.3182
P33992	MCM5	107.318	104.879	89.3442	92.2317
Q9BQ67	GRWD1	105.264	105.594	89.4678	90.543
P05198	EIF2S1	105.946	100.492	89.5034	89.8411
O43818	RRP9	104.56	103.835	89.5119	92.5194
P68371	TUBB4B	98.7693	97.4507	89.6223	87.5864
Q92621	NUP205	105.752	102.804	89.7373	90.9994
P55060	CSE1L	107.874	101.104	89.8028	93.9644
P40938	RFC3	109.718	99.7253	89.9515	92.5058
P62875	POLR2L	103.532	97.4421	89.9761	90.3776
Q9Y265	RUVBL1	106.095	101.647	90.1997	92.8048
Q12769	NUP160	106.963	101.868	90.2572	92.054
P30405	PPIF	99.0852	101.65	90.3701	86.9594
Q14691	GINS1	90.8422	91.155	90.4629	92.7443
Q9BVW5	TIPIN	99.3409	101.764	90.5055	102.397
Q99447	PCYT2	110.143	114.961	90.575	88.6439
P35250	RFC2	101.859	101.351	90.9502	95.8544
Q96C01	FAM136A	93.4566	103.614	91.0837	89.0449
O14893	GEMIN2	96.6733	97.5747	91.1882	95.9419
Q99986	VRK1	103.644	99.4115	91.2359	95.0642
P56182	RRP1	95.2132	90.4782	91.3439	96.5551
P52948	NUP98	102.371	98.3732	91.4263	95.0514
O95202	LETM1	99.4992	102.582	91.4772	90.7402
P43897	TSFM	103.258	102.815	91.4977	90.6757
Q8NCD3	HJURP	99.6075	88.5513	91.5969	103.846
Q8NFH3	NUP43	99.9331	99.8057	91.6013	94.2099
P54577	YARS	117.012	110.166	91.6315	96.849
P10515	DLAT	106.76	108.638	91.7585	90.6572
Q13868	EXOSC2	104.46	101.958	91.7978	94.8905
P23434	GCSH	91.5938	95.5972	92.1466	91.2888
P62314	SNRPD1	107.665	107.441	92.2625	97.1815
Q9NZJ4	SACS	109.217	103.824	92.3378	96.1494
P14735	IDE	100.364	101.002	92.6827	92.0607
O94782	USP1	95.4675	103.205	92.9952	84.1775
Q9H2W6	MRPL46	97.8474	102.418	93.0197	91.6633
Q9BXS6	NUSAP1	107.13	95.7324	93.092	106.449
P41134	ID1	122.89	117.447	93.1247	94.6877
Q9Y619	SLC25A15	102.175	92.5807	93.2844	100.556
Q14114	LRP8	118.696	125.139	93.6528	89.3733
Q13472	TOP3A	97.2199	96.9579	93.7095	104.194
Q9H5Z1	DHX35	109.537	109.72	93.7677	95.6428
P17096	HMGA1	108.836	113.799	93.8429	109.828
Q9BRX5	GINS3	89.6932	90.6399	93.8748	98.2877
Q96B26	EXOSC8	104.044	98.4965	94.0703	97.6235
Q14997	PSME4	94.4995	94.5637	94.1093	96.7245
P00374	DHFR	113.096	108.109	94.1596	97.4663
Q9BWD1	ACAT2	87.0892	87.8283	94.1729	87.1672
Q9NQ50	MRPL40	97.7208	101.71	94.177	88.918
Q9NUU7	DDX19A	104.949	108.174	94.3744	84.8628
Q53GS9	USP39	99.95	97.0376	94.4113	95.5784
Q9Y303	AMDHD2	99.4466	108.844	94.9482	90.7939
O95140	MFN2	100.909	92.1061	95.1454	104.384
Q9Y248	GINS2	96.0198	94.5446	95.2486	97.0378
P06400	RB1	101.964	97.7151	95.488	101.606
P43487	RANBP1	104.157	106.175	96.3123	95.8061
Q06203	PPAT	98.0113	92.9448	96.3495	98.6027
P35232	PHB	106.086	102.865	96.915	98.8237
Q9NR50	EIF2B3	105.014	107.06	97.0494	92.1222
P15531	NME1	115.209	108.128	97.1045	95.8189
Q99550	MPHOSPH9	101.193	60.9562	97.4066	222.311
O60832	DKC1	106.564	104.405	97.549	101.138
P78346	RPP30	84.8291	83.1612	97.865	96.7867
O00567	NOP56	105.897	103.502	98.2864	102.475
P46926	GNPDA1	103.647	95.2292	98.3818	101.914
Q07021	C1QBP	98.9458	105.126	98.5245	99.2706
Q9Y276	BCS1L	97.7163	102.431	98.8545	96.838
P22102	GART	89.4418	84.8192	98.8567	105.059
P24864	CCNE1	62.8631	85.2713	98.9627	88.9922
P09661	SNRPA1	105.783	106.303	99.1821	99.0838
Q14684	RRP1B	91.0854	92.6345	99.3554	97.1024
P60891	PRPS1	96.4155	85.7099	99.7382	102.513
Q14103	HNRNPD	109.784	108.104	99.915	102.751
P23921	RRM1	116.23	110.614	100.002	97.7426
Q9NRN7	AASDHPPT	108.737	101.513	100.01	98.8565
P51957	NEK4	98.1263	96.7236	100.285	90.6498
P31939	ATIC	98.7436	98.3044	100.584	97.0142
P11586	MTHFD1	100.443	100.131	100.78	99.0988
P26640	VARS	97.5897	96.6371	100.894	97.2223
Q96I15	SCLY	102.869	105.279	100.903	109.969
Q9Y6Y8	SEC23IP	94.4302	93.3657	101.103	101.488
Q9H497	TOR3A	114.684	100.802	102.087	101.217
P27708	CAD	106.479	102.566	102.125	106.111
Q03252	LMNB2	106.07	103.244	102.302	103.248
Q9NVP2	ASF1B	114.829	105.233	102.367	101.058
P62318	SNRPD3	105.928	98.1249	102.493	110.554
Q96I59	NARS2	101.331	107.735	102.716	102.298
Q00059	TFAM	100.758	106.69	102.845	101.652
P39748	FEN1	100.544	96.4478	102.912	101.69
Q9GZT8	NIF3L1	96.2153	93.4657	103.005	103.085
Q01130	SRSF2	100.487	105.481	103.086	107.282
Q9BXP5	SRRT	101.286	100.742	104.807	102.462
Q9BUQ8	DDX23	93.8478	97.8606	105.792	104.956
O75818	RPP40	80.0539	80.793	106.021	105.706
P50213	IDH3A	92.3446	95.0334	106.097	104.801
Q00839	HNRNPU	100.04	100.323	106.183	107.261
P35637	FUS	96.9677	99.9577	107.209	102.198
P19419	ELK1	115.466	104.065	107.674	107.724
P08397	HMBS	95.5373	96.3313	107.679	103.95
Q9H078	CLPB	94.9706	97.6305	110.042	110.37
P62166	NCS1	106.725	108.389	110.435	105.757
Q9UBX3	SLC25A10	114.124	110.518	111.402	111.645
Q8NI22	MCFD2	95.4831	97.0021	111.407	106.121
Q12906	ILF3	98.1007	103.334	112.743	110.715
P55197	MLLT10	94.7437	87.6623	112.803	104.545
P09874	PARP1	102.941	102.505	114.256	111.138
Q9H074	PAIP1	102.903	107.206	114.421	111.672
P57081	WDR4	88.309	86.9562	114.823	116.027
O15067	PFAS	85.2724	83.415	116.059	120.066
P22413	ENPP1	103.476	104.658	116.511	101.772
P49321	NASP	92.1543	90.5001	118.048	116.359
Q16595	FXN	84.4151	84.5484	120.066	113.439
P16104	H2AFX	93.818	101.331	128.159	124.485
Q9NZ45	CISD1	82.6868	84.87	131.141	123.709

[truncated: 31 more sheets: Fig 5b, Fig 5c, Fig 5d, Fig 5e, Fig 5f, Fig 5g, Fig 6a, Fig 6b, Fig 6d, Fig 7a-d, Fig S1b, Fig S1e, Fig S1f, Fig S1g, Fig S2a, Fig S2c, Fig S3a, Fig S3c, Fig S3e, Fig S3f …]
